# Supplementary material for: Correlation between chromatin epigenetic-related lncRNA signature (CELncSig) and prognosis, immune microenvironment, and immunotherapy in non-small cell lung cancer
Source: PLoS One. 2023 May 24;18(5):e0286122. doi: 10.1371/journal.pone.0286122 (PMC10208461; doi:10.1371/journal.pone.0286122)
Supplement: S2 File — (XLSX) [file pone.0286122.s002.xlsx]

## Sheet: Cancer-common CR
CR id	CR symbol	Category	Subcategory of Histone Modifier	Class
86	ACTL6A	Chromatin Remodeler		Cancer-common CR
142	PARP1	Chromatin Remodeler		Cancer-common CR
472	ATM	Histone Modifier	Writer	Cancer-common CR
545	ATR	Histone Modifier	Writer	Cancer-common CR
675	BRCA2	Histone Modifier	Writer	Cancer-common CR
699	BUB1	Histone Modifier	Writer	Cancer-common CR
983	CDK1	Histone Modifier	Writer	Cancer-common CR
1017	CDK2	Histone Modifier	Writer	Cancer-common CR
1487	CTBP1	Chromatin Remodeler		Cancer-common CR
2091	FBL	Histone Modifier	Writer	Cancer-common CR
3178	HNRNPA1			Cancer-common CR
3275	PRMT2	Histone Modifier	Writer	Cancer-common CR
4869	NPM1	Histone Modifier		Cancer-common CR
5591	PRKDC	Histone Modifier	Writer	Cancer-common CR
5925	RB1	Histone Modifier,Chromatin Remodeler	Writer	Cancer-common CR
5931	RBBP7	Histone Modifier		Cancer-common CR
6595	SMARCA2	Histone Modifier	Reader	Cancer-common CR
6597	SMARCA4	Histone Modifier,Chromatin Remodeler	Reader	Cancer-common CR
6602	SMARCD1	Chromatin Remodeler		Cancer-common CR
6790	AURKA	Histone Modifier	Writer	Cancer-common CR
7157	TP53	Histone Modifier	Writer	Cancer-common CR
7468	WHSC1	Histone Modifier	Writer	Cancer-common CR
8089	YEATS4	Histone Modifier	Writer	Cancer-common CR
9212	AURKB	Histone Modifier	Writer	Cancer-common CR
10933	MORF4L1	Histone Modifier	Reader	Cancer-common CR
11091	WDR5	Histone Modifier	Reader,Writer	Cancer-common CR
23269	MGA	Histone Modifier	Reader,Writer	Cancer-common CR
51377	UCHL5	Histone Modifier	Eraser	Cancer-common CR
55689	YEATS2	Histone Modifier		Cancer-common CR
58508	KMT2C	Histone Modifier	Writer	Cancer-common CR
112869	SGF29	Histone Modifier	Reader	Cancer-common CR
253461	ZBTB38	DNA Methylator		Cancer-common CR

## Sheet: Cancer-specific CR
CR id	CR symbol	Cancer	Category	Class
2308	FOXO1	KIRP		Cancer-specific CR
138715	ARID3C	KIRP		Cancer-specific CR
5897	RAG2	THYM	Histone Modifier	Cancer-specific CR
84295	PHF6	LAML	Histone Modifier	Cancer-specific CR
56980	PRDM10	THCA	Histone Modifier	Cancer-specific CR
51412	ACTL6B	LGG	Chromatin Remodeler	Cancer-specific CR
408	ARRB1	KIRP	Histone Modifier	Cancer-specific CR
23512	SUZ12	LAML	Histone Modifier	Cancer-specific CR
170394	PWWP2B	ACC		Cancer-specific CR
23450	SF3B3	UVM		Cancer-specific CR
375748	ERCC6L2	ACC		Cancer-specific CR
4862	NPAS2	UCEC	Chromatin Remodeler	Cancer-specific CR
10284	SAP18	KIRC	Histone Modifier	Cancer-specific CR
6878	TAF6	KIRP	Histone Modifier	Cancer-specific CR
8819	SAP30	GBM	Histone Modifier	Cancer-specific CR
7014	TERF2	PCPG		Cancer-specific CR
8467	SMARCA5	CHOL	Chromatin Remodeler	Cancer-specific CR
27443	CECR2	LAML	Histone Modifier	Cancer-specific CR
11176	BAZ2A	SARC	Histone Modifier,Chromatin Remodeler	Cancer-specific CR
51322	WAC	LAML	Histone Modifier	Cancer-specific CR
79913	ACTR5	LGG	Chromatin Remodeler	Cancer-specific CR
22806	IKZF3	PCPG		Cancer-specific CR
56165	TDRD1	MESO		Cancer-specific CR
57666	FBRSL1	ACC	Histone Modifier	Cancer-specific CR
122402	TDRD9	SARC		Cancer-specific CR
84733	CBX2	KIRP	Histone Modifier	Cancer-specific CR
388951	TSPYL6	UCEC		Cancer-specific CR
57592	ZNF687	LAML	Histone Modifier	Cancer-specific CR
5515	PPP2CA	THYM	Histone Modifier	Cancer-specific CR
9678	PHF14	BRCA	Histone Modifier	Cancer-specific CR
54799	MBTD1	BLCA		Cancer-specific CR
57479	PRR12	ACC		Cancer-specific CR
84864	MINA	DLBC	Histone Modifier	Cancer-specific CR
11107	PRDM5	BLCA	Histone Modifier	Cancer-specific CR
23326	USP22	UCEC	Histone Modifier	Cancer-specific CR
23569	PADI4	THYM	Histone Modifier	Cancer-specific CR
23186	RCOR1	PCPG	Histone Modifier	Cancer-specific CR
79903	NAA60	SARC	Histone Modifier	Cancer-specific CR
51702	PADI3	PRAD	Histone Modifier	Cancer-specific CR
80174	DBF4B	LUSC		Cancer-specific CR
51155	HN1	HNSC		Cancer-specific CR
3717	JAK2	LAML	Histone Modifier	Cancer-specific CR
118460	EXOSC6	DLBC		Cancer-specific CR
4302	MLLT6	LGG	Histone Modifier	Cancer-specific CR
23469	PHF3	KIRP		Cancer-specific CR
53615	MBD3	PAAD	DNA Methylator,Histone Modifier	Cancer-specific CR
79084	WDR77	UCEC	Histone Modifier	Cancer-specific CR
7552	ZNF711	GBM	Histone Modifier	Cancer-specific CR
27154	BRPF3	KIRP	Histone Modifier	Cancer-specific CR
57132	CHMP1B	GBM		Cancer-specific CR
3150	HMGN1	CESC	Chromatin Remodeler	Cancer-specific CR
7155	TOP2B	ACC	Chromatin Remodeler	Cancer-specific CR
55316	RSAD1	SARC		Cancer-specific CR
56978	PRDM8	PAAD	Histone Modifier	Cancer-specific CR
79697	C14orf169	KIRP	Histone Modifier	Cancer-specific CR
55806	HR	KIRP	Histone Modifier	Cancer-specific CR
6885	MAP3K7	PRAD	Histone Modifier	Cancer-specific CR
11113	CIT	UCEC	Histone Modifier	Cancer-specific CR
50809	HP1BP3	THYM	Chromatin Remodeler	Cancer-specific CR
124944	C17orf49	THCA	Histone Modifier	Cancer-specific CR
6304	SATB1	MESO	Chromatin Remodeler	Cancer-specific CR
23133	PHF8	KIRP	Histone Modifier	Cancer-specific CR
79009	DDX50	KIRP		Cancer-specific CR
114785	MBD6	UCEC	Chromatin Remodeler	Cancer-specific CR
201501	ZBTB7C	KIRC	Histone Modifier	Cancer-specific CR
430	ASCL2	COAD		Cancer-specific CR
9878	TOX4	LGG		Cancer-specific CR
11143	KAT7	UCEC	Histone Modifier	Cancer-specific CR
29915	HCFC2	UCS	Histone Modifier	Cancer-specific CR
79577	CDC73	KIRP	Histone Modifier	Cancer-specific CR
9640	ZNF592	TGCT	Histone Modifier	Cancer-specific CR
80010	RMI1	BRCA	DNA Methylator	Cancer-specific CR
81611	ANP32E	COAD	Histone Modifier	Cancer-specific CR
121536	AEBP2	BLCA	Histone Modifier	Cancer-specific CR
580	BARD1	KIRP	Histone Modifier	Cancer-specific CR
54108	CHRAC1	SARC	Histone Modifier	Cancer-specific CR
339287	MSL1	BRCA	Histone Modifier	Cancer-specific CR
9025	RNF8	UCEC	Histone Modifier	Cancer-specific CR
92292	GLYATL1	THYM	Histone Modifier	Cancer-specific CR
22907	DHX30	SARC	Histone Modifier	Cancer-specific CR
56943	ENY2	PRAD	Histone Modifier	Cancer-specific CR
83860	TAF3	CHOL	Histone Modifier	Cancer-specific CR
10473	HMGN4	PCPG	Chromatin Remodeler	Cancer-specific CR
10865	ARID5A	BLCA		Cancer-specific CR
54107	POLE3	BRCA	Histone Modifier	Cancer-specific CR
5564	PRKAB1	MESO	Histone Modifier	Cancer-specific CR
27086	FOXP1	LAML		Cancer-specific CR
23424	TDRD7	LGG	Histone Modifier	Cancer-specific CR
79885	HDAC11	KIRP	Histone Modifier	Cancer-specific CR
3146	HMGB1	KIRP	Chromatin Remodeler	Cancer-specific CR
51547	SIRT7	CESC	Histone Modifier	Cancer-specific CR
8915	BCL10	KIRP		Cancer-specific CR
9188	DDX21	SARC		Cancer-specific CR
257218	SHPRH	CHOL	Histone Modifier	Cancer-specific CR
54617	INO80	BLCA	Chromatin Remodeler	Cancer-specific CR
55671	PPP4R3A	LAML	Histone Modifier	Cancer-specific CR
5881	RAC3	BRCA		Cancer-specific CR
83852	SETDB2	KIRP	Histone Modifier	Cancer-specific CR
151636	DTX3L	UCEC	Histone Modifier	Cancer-specific CR
64754	SMYD3	GBM	Histone Modifier	Cancer-specific CR
23270	TSPYL4	COAD		Cancer-specific CR
7158	TP53BP1	CHOL	Histone Modifier	Cancer-specific CR
150572	SMYD1	THCA	Histone Modifier	Cancer-specific CR
9767	JADE3	KIRP	Histone Modifier	Cancer-specific CR
23598	PATZ1	DLBC		Cancer-specific CR
57379	AICDA	UCEC	DNA Methylator	Cancer-specific CR
56254	RNF20	LGG	Histone Modifier	Cancer-specific CR
1642	DDB1	UCEC	Histone Modifier	Cancer-specific CR
2139	EYA2	KIRP	Histone Modifier	Cancer-specific CR
26013	L3MBTL1	COAD	Histone Modifier	Cancer-specific CR
55063	ZCWPW1	CHOL	Histone Modifier	Cancer-specific CR
148479	PHF13	LGG	Histone Modifier	Cancer-specific CR
84678	KDM2B	LAML	Histone Modifier	Cancer-specific CR
123169	LEO1	CHOL	Histone Modifier	Cancer-specific CR
27350	APOBEC3C	LUAD	DNA Methylator	Cancer-specific CR
116113	FOXP4	LAML		Cancer-specific CR
648	BMI1	HNSC		Cancer-specific CR
9658	ZNF516	ACC	Histone Modifier	Cancer-specific CR
25988	HINFP	BLCA	Histone Modifier	Cancer-specific CR
135112	NCOA7	LAML	Histone Modifier	Cancer-specific CR
7867	MAPKAPK3	KIRP	Chromatin Remodeler	Cancer-specific CR
166968	MIER3	LAML		Cancer-specific CR
7703	PCGF2	THCA		Cancer-specific CR
8648	NCOA1	READ	Histone Modifier	Cancer-specific CR
10445	MCRS1	LUSC	Histone Modifier	Cancer-specific CR
51132	RLIM	KIRP	Histone Modifier	Cancer-specific CR
10743	RAI1	ACC	Chromatin Remodeler	Cancer-specific CR
65980	BRD9	MESO	Histone Modifier	Cancer-specific CR
79068	FTO	COAD	DNA Methylator	Cancer-specific CR
84148	KAT8	GBM	Histone Modifier	Cancer-specific CR
3720	JARID2	TGCT	Histone Modifier	Cancer-specific CR
90861	HN1L	BRCA		Cancer-specific CR
200316	APOBEC3F	LUAD	DNA Methylator	Cancer-specific CR
9513	FXR2	PAAD		Cancer-specific CR
55274	PHF10	KICH	Chromatin Remodeler	Cancer-specific CR
284058	KANSL1	LAML	Histone Modifier	Cancer-specific CR
6015	RING1	PRAD	Histone Modifier	Cancer-specific CR
55148	UBR7	PCPG	DNA Methylator	Cancer-specific CR
84193	SETD3	MESO	Histone Modifier	Cancer-specific CR
406	ARNTL	KIRC	Histone Modifier	Cancer-specific CR
9656	MDC1	KICH	Histone Modifier	Cancer-specific CR
27324	TOX3	DLBC		Cancer-specific CR
57332	CBX8	SKCM	Histone Modifier	Cancer-specific CR
57659	ZBTB4	CESC	DNA Methylator	Cancer-specific CR
3930	LBR	CHOL		Cancer-specific CR
8815	BANF1	LUAD		Cancer-specific CR
4149	MAX	LAML	Histone Modifier	Cancer-specific CR
11168	PSIP1	BLCA	Chromatin Remodeler	Cancer-specific CR
55693	KDM4D	GBM	Histone Modifier	Cancer-specific CR
6016	RIT1	LAML		Cancer-specific CR
7515	XRCC1	UCEC		Cancer-specific CR
50485	SMARCAL1	ACC	Chromatin Remodeler	Cancer-specific CR
4999	ORC2	THCA		Cancer-specific CR
10600	USP16	LUSC	Histone Modifier	Cancer-specific CR
143689	PIWIL4	LIHC	Histone Modifier,Chromatin Remodeler	Cancer-specific CR
5565	PRKAB2	KIRC	Histone Modifier	Cancer-specific CR
8125	ANP32A	UCEC	Chromatin Remodeler	Cancer-specific CR
55209	SETD5	ACC	Histone Modifier	Cancer-specific CR
221656	KDM1B	THCA	Histone Modifier	Cancer-specific CR
3303	HSPA1A	UCEC	Histone Modifier	Cancer-specific CR
55320	MIS18BP1	ACC		Cancer-specific CR
84215	ZNF541	COAD	Chromatin Remodeler	Cancer-specific CR
5914	RARA	CHOL	Histone Modifier	Cancer-specific CR
56163	RNF17	ACC		Cancer-specific CR
80012	PHC3	PAAD		Cancer-specific CR
4641	MYO1C	GBM	Chromatin Remodeler	Cancer-specific CR
51111	KMT5B	LUAD	Histone Modifier	Cancer-specific CR
8464	SUPT3H	LUAD	Histone Modifier	Cancer-specific CR
10361	NPM2	LAML	Histone Modifier	Cancer-specific CR
5496	PPM1G	PRAD	Chromatin Remodeler	Cancer-specific CR
10014	HDAC5	UVM	Histone Modifier	Cancer-specific CR
122953	JDP2	HNSC	Histone Modifier,Chromatin Remodeler	Cancer-specific CR
84289	ING5	UCEC	Histone Modifier	Cancer-specific CR
25862	USP49	UVM	Histone Modifier	Cancer-specific CR
84312	BRMS1L	LGG	Histone Modifier	Cancer-specific CR
5119	CHMP1A	COAD		Cancer-specific CR
25855	BRMS1	LAML	Chromatin Remodeler	Cancer-specific CR
80853	KDM7A	ACC	Histone Modifier	Cancer-specific CR
79685	SAP30L	LUSC	Histone Modifier	Cancer-specific CR
91272	BOD1	DLBC		Cancer-specific CR
93166	PRDM6	ACC	Histone Modifier	Cancer-specific CR
164668	APOBEC3H	UVM	DNA Methylator	Cancer-specific CR
283899	INO80E	ACC	Chromatin Remodeler	Cancer-specific CR
25842	ASF1A	LGG	Histone Modifier	Cancer-specific CR
79595	SAP130	LAML	Histone Modifier	Cancer-specific CR
1810	DR1	KIRP	Histone Modifier	Cancer-specific CR
6426	SRSF1	LUSC		Cancer-specific CR
8065	CUL5	SKCM	DNA Methylator	Cancer-specific CR
79831	KDM8	LAML	Histone Modifier	Cancer-specific CR
2074	ERCC6	ACC	Chromatin Remodeler	Cancer-specific CR
30836	DNTTIP2	KIRP	Chromatin Remodeler	Cancer-specific CR
54971	BANP	TGCT	Histone Modifier	Cancer-specific CR
27005	USP21	BRCA	Histone Modifier	Cancer-specific CR
